# Supplementary material for: Molecular species selectivity of lipid transport creates a mitochondrial sink for di‐unsaturated phospholipids
Source: EMBO J. 2021 Dec 7;41(2):e106837. doi: 10.15252/embj.2020106837 (PMC8762554; doi:10.15252/embj.2020106837)
Supplement: Supplementary file 4 — Dataset EV3 [file EMBJ-41-e106837-s004.xlsx]

## Sheet: Sheet1
Data EV3 - Composition of [13]C3[15]N-serine labeled phospholipids as determined by high resolution shotgun lipidomics. Lipid composition is reported as %-abundance of total labeled PL (*PS, *PE) (WT, gem1D, mdm34D mean ± SD, n=3 biological replicates; vps39D mean ± variation, n=2 biological replicates).
		BY4741 WT		BY4741 gem1D		BY4741 mdm34D		BY4741 vps39D
		Mean	SD	Mean	SD	Mean	SD	Mean	Variation
PS(+[13]C3[15]N)	28:1	0.00885824	0.000174823	0.00300396	0.000787833	0.00317328	0.000636912	0.0130678	0.00259623
	28:0	0.00815965	0.00135849	0.00133152	0.000605421	0.000505025	0.000191808	0.0148975	0.00450509
	30:1	0.00655714	0.000735502	0.00202259	0.000626639	0.00144561	7.50139e-05	0.0108105	0.00262142
	32:2	0.0788286	0.00110125	0.120422	0.0077843	0.13079	0.00733059	0.0842116	0.0174354
	32:1	0.211538	0.0074837	0.190085	0.0168762	0.146577	0.0099874	0.249492	0.0301467
	34:2	0.21717	0.00459831	0.294678	0.018624	0.359635	0.0187509	0.165605	0.0337736
	34:1	0.332624	0.0209656	0.346655	0.015379	0.299452	0.0207564	0.294781	0.0179199
	36:2	0.000518456	0.00062162	0.000582024	0.00100809	0.00102811	0.000231154	0.000308536	0.000280796
	36:1	0.000689577	0.000286506	0.000488925	0.000242254	0.000346909	4.39608e-05	0.000803703	0.000410249
PE(+[13]C2[15]N)	32:2	0.0236838	0.00237574	0.0115396	0.00366986	0.0143241	0.00243537	0.03859	0.0043763
	32:1	0.0254685	0.00232455	0.00430703	0.000563841	0.00472724	0.00111068	0.0378245	0.00741109
	34:2	0.04981	0.00463435	0.0177915	0.0032224	0.0295785	0.00311813	0.0532538	0.0147044
	34:1	0.0344383	0.00432359	0.00630882	0.00101544	0.00718341	0.00171263	0.0336635	0.0127067
	36:2	0.001374	0.000845596	0.000783462	0.000706441	0.00115729	0.00070054	0.00222868	0.00176375
	36:1	0.00028177	0.000488039	0	0	7.63388e-05	0.000132223	0.000462379	0.000924758
